# Supplementary material for: Integrative data modeling from lung and lymphatic cancer predicts functional roles for miR-34a and miR-16 in cell fate regulation
Source: Sci Rep. 2020 Feb 13;10:2511. doi: 10.1038/s41598-020-59339-y (PMC7018995; doi:10.1038/s41598-020-59339-y)
Supplement: Supplementary file 1 — Supplementary Information. [file 41598_2020_59339_MOESM1_ESM.xlsx]

## Sheet: Sheet1
	Logical rules that control node states of the model in Fig. 1 (highlighted in yellow) in terms of the state of its regulators. The left-hand side lists the official names of the molecules (target node), while the right-hand side lists the references of each upcoming interaction to the target node.
	Oﬃcial names of the molecules		Target node	Interactions	Descriptions	References
	ATM serine/threonine kinase		ATM	DNA_Damage	DNA damage directly activates ATM	doi: 10.1158/1535-7163.MCT-12-1242
				HDAC1	HDAC1 directly inhibits ATM	doi: 10.1158/1535-7163.MCT-12-1242
				E2F1	E2F1 directly activates ATM	http://genesdev.cshlp.org/content/15/14/1833.long
				Wip1	Wip1 directly inhibits ATM	DOI 10.1016/j.molcel.2006.07.010
			Rule	DNA_damage AND (NOT HDAC1 OR NOT Wip1 OR E2F1)		ATM can be activated in the presence of DNA Damage and in the presence of E2F1.
	microRNA-34a		miR-34a	ATM	ATM can activate miR-34a expression	https://doi.org/10.1038/ncomms10954
				p53	p53 transactivates miR-34a	DOI:https://doi.org/10.1016/j.molcel.2007.05.010
			Rule	ATM OR p53		ATM or p53 can activate miR-34a.
	microRNA-16		miR-16	ATM	ATM can activate miR-16	doi:10.1038/nature08025, http://dx.doi.org/10.1016/j.celrep.2013.05.038
				p53	p53 transactivates miR-16	https://doi.org/10.1038/nature08199
				HDAC1	Repression of HDAC1 activates miR-16 expression	https://doi.org/10.1038/onc.2015.435
				c-Myc	Suppression of c-Myc enhances miR-16 expression	https://doi.org/10.1038/onc.2011.470
			Rule	(ATM OR p53) AND NOT HDAC1 AND NOT c_Myc		miR-16 can be activated by ATM or p53 and in the absence of HDAC1 and in the absence of c-Myc.
	Histone deacetylase 1		HDAC1	miR-34a	HDAC1 is a direct target of miR-34a	doi: 10.1038/mt.2013.148
				Sirt_1	Acetylation of HDAC1 and degradation of SIRT1	https://doi.org/10.1038/cddis.2015.106
				DNA_Damage	DNA Damage directly inhibits HDAC1	doi: 10.1158/1535-7163.MCT-12-1242
			Rule	(NOT miR_34a AND NOT Sirt_1) OR NOT DNA_damage		HDAC1 can be activated only in the absence of miR-34 or in the absence of Sirt1 and in the absence of DNA Damage.
	Myc proto-oncogene protein		c_Myc	E2F1	E2F1 directly activates c-Myc	DOI: 10.1038/onc.2008.55
				miR-34a	c-Myc is a direct target of miR-34a	https://doi.org/10.18632/oncotarget.19267
				RB	RB directly inhibits Myc expression	https://doi.org/10.18632/oncotarget.8826
				p21	p21 directly inhibits c-Myc	DOI 10.1074/jbc.M602492200
			Rule	(E2F1 OR NOT miR_34a) AND NOT RB AND NOT p21		c-Myc can be activated in the presence of E2F1 or in the absence of miR-34a and in the absence of RB and in the absence of p21.
	Tumor supressor p53 protein		p53	ATM	ATM activates p53 transcription	https://doi.org/10.1038/sj.onc.1204665
				Sirt_1	Sirt1 inhibits p53	https://doi.org/10.1038/s41416-018-0372-7
				Mdm2	Mdm2 inhibits p53	https://doi.org/10.1038/nrc991
			Rule	(ATM OR NOT Sirt_1) AND NOT Mdm2		p53 activated in the presence of ATM or in the absence of Sirt1 and in the absence of Mdm2.
	E3 ubiquitin protein ligase homolog protein		Mdm2	Wip1	Wip1 negatively regulates Mdm2	https://doi.org/10.1016/j.ccr.2007.08.033
				p53	p53 activates Mdm2	https://doi.org/10.1038/nrc991
				ATM	ATM inhibits Mdm2	DOI: 10.4161/cc.4.9.1981
			Rule	(NOT Wip1 OR p53) AND NOT ATM		Mdm2 activated in the presence of p53 or in the absence of Wip1 and in the absence of ATM.
	Tumor supressor p53 protein (Ser-15 and Ser-20)		p53_A	Sirt_1	Sirt1 inhibits p53	https://doi.org/10.1038/s41416-018-0372-7
				p53	p53 phosphorylated at Ser-15 and Ser-20	https://doi.org/10.1073/pnas.1100600108
				p53_K	p53 phosphorylated at Ser-46 inhibits Ser-15 and Ser-20	https://doi.org/10.1371/journal.pone.0200768
				p53INP1	Control of p53 accumulation	https://doi.org/10.1073/pnas.1100600108
			Rule	NOT Sirt_1 AND NOT p53_K AND (p53:1 OR NOT p53_INP1)		p53-A can be activated in the absence of Sirt1 and in the absence of p53-K or in the presence of p53-INP1 or in the presence of p53.
	Tumor supressor p53 protein (Ser-46)		p53_K	Sirt_1	Sirt1 inhibits p53	https://doi.org/10.1038/s41416-018-0372-7
				p53_A	p53 phosphorylated at Ser-46	https://doi.org/10.1073/pnas.1100600108
				p53	p53 phosphorylated at Ser-15 and Ser-20 inhibits Ser-46	https://doi.org/10.1371/journal.pone.0200768.g001
				Wip1	Wip1 inhibits p53	https://doi.org/10.1016/j.ccr.2007.08.033
			Rule	NOT p53_A AND (NOT Sirt_1 OR NOT Wip1) AND p53		p53-K can be activated in the absence of p53-A and in the absence of Sirt1 or in the absence of Wip1 and in the presence of p53.
	Sirtuin 1		Sirt_1	E2F1	E2F1 activates Sirt1	DOI: 10.1038/ncb1468
				miR-34a	Sirt1 is a directly target of miR-34a	https://doi.org/10.1073/pnas.0801613105
				HDAC1	HDAC1 inhibits Sirt1	DOI: 10.1177/1087057111422103
			Rule	E2F1 AND NOT (miR_34a AND HDAC1)		Sirt1 can be activated in the presence of E2F1 and in the absence of miR-34a and in the absence of HDAC1.
	Tumor protein p53 inducible nuclear protein 1		p53_INP1	p53_A	p53 Ser-15 and Ser-20 activate p53-INP1	doi: 10.3389/fgene.2013.00080
				p53_K	p53 Ser-46 activates p53-INP1	https://doi.org/10.1016/S0092-8674(00)00073-8
			Rule	p53_A OR p53_K		p53-INP1 can be activated in the presence of p53-A or in the presence of p53-K.
	Protein Phosphatase 1D		Wip1	p53_A	p53 activates Wip1	doi: 10.1074/jbc.M109.070003
				miR-16	Wip1 is a directly target of miR-16	DOI: 10.1158/0008-5472.CAN-10-0697
			Rule	p53_A AND NOT miR-16		Wip1 can be activated in the presence of p53-A and in the absence of miR-16.
	Cyclin-dependent kinase inhibitor 1A		p21	p53_A	p53 activates p21	DOI: 10.1038/onc.2016.502
				HDAC1	Repression of HDAC1 activates p21 expression	doi: 10.1038/mt.2013.148
				c-Myc	Repression of c-Myc activates p21 expression	https://doi.org/10.1038/nature01119
				BMI1	Repression of BMI-1 activates p2 expression	https://doi.org/10.1038/onc.2015.435
				Caspase3	Caspase3 inhibits p21	https://doi.org/10.1038/sj.onc.1202426
			Rule	p53_A OR ((NOT HDAC1 OR NOT c_Myc OR NOT BMI1) AND NOT Caspase3)		p21 can be activated in the presence of p53-A or in the absence of HDAC1 or in the absence of c-Myc or in the absence of BMI1 and in the absence of Caspase3.
	Cell division cycle 25A		Cdc25A	ATM	ATM directly inhibits Cdc25A	doi: 10.1007/s00018-013-1307-3
				miR-34a	Cdc25A is a direct target of miR-34a	DOI: 10.1016/j.febslet.2008.03.057
			Rule	NOT ATM AND NOT miR-34a		Cdc25A can be activated in the absence of ATM and in the absence of miR-34a.
	Cyclin-dependent kinases 4 and 6 complex/CyclinD1		CDK46_CycD	Cdc25A	Cdc25A activates CDK46-CycD	https://doi.org/10.1038/onc.2016.506
				p21	p21 directly inhibits CDK46-CycD	DOI: 10.1158/2159-8290.CD-15-0894
				miR-34a	CDK46-CycD is a direct target of miR-34a	DOI: 10.1016/j.febslet.2008.03.057
				miR-16	CDK46-CycD is a direct target of miR-16	doi: 10.1093/nar/gkn522
			Rule	Cdc25A AND NOT miR_34a AND NOT p21 AND NOT miR_16		CDK46-CycD can be activated in the presence of Cdc25A and in the absence of miR-34a and in the absence of p21 and in the absence of miR-16.
	Cyclin-dependent kinase 2/CyclinE2		CDK2_CycE	Cdc25A	Cdc25A activates CDK2-CycE	doi: 10.1074/jbc.M303604200
				E2F1	E2F1 Activates CDK2-CycE	DOI: 10.1126/science.1388288
				p21	p21 directly inhibits CDK2-CycE	DOI: 10.1083/jcb.141.2.503
				miR-34a	CDK2-CycE is a direct target of miR-34a	DOI: 10.1016/j.febslet.2008.03.057
				miR-16	CDK2-CycE is a direct target of miR-16	doi: 10.1093/nar/gkn522
			CDK2_CycE =	Cdc25A AND E2F1 AND NOT miR_34a AND NOT p21 AND NOT miR_16		CDK2-CycE can be activated in the presence of Cdc25A and in the presence of E2F1 and in the absence of miR-34a and in the absence of p21 and in the absence of miR-16.
	Retinoblastoma 1 protein		RB	CDK46_CycD	CDK46-CycD directly inhibits RB	DOI:https://doi.org/10.1016/j.tcb.2018.07.002
				CDK2_CycE	CDK2-CycE directly inhibits RB	doi: 10.1038/nrm3629
			Rule	NOT CDK46_CycD AND NOT CDK2_CycE		RB can activated in the absence of CDK46-CycD and in the absence of CDK2-CycE.
	BCL2 binding component 3		PUMA	p53_K	PUMA is activated by p53-K	DOI:https://doi.org/10.1016/S1097-2765(01)00214-3
			Rule	p53_K		PUMA can be activated in the presence of p53-K.
	BCL2 apoptosis regulator		BCL2	PUMA	PUMA directly inhibits BCL2	doi: 10.1073/pnas.0808036105
				miR-34a	BCL2 is a direct target of miR-34a	DOI: 10.1002/mgg3.469
				miR-16	BCL2 is a direct target of miR-16	doi: 10.1073/pnas.0506654102
			Rule	NOT PUMA AND NOT miR-34a AND NOT miR-16		BCL2 can be activated in the absence of PUMA and in the absence of miR-34a and in the absence of miR-16.
	BCL2 associated X, apoptosis regulator		BAX	BCL2	BCL2 directly inhibits BAX	DOI: 10.1038/sj.cdd.4400597
				p53_K	p53-k activates BAX	DOI: 10.1126/science.1092734
				c-Myc	c-Myc activates BAX	DOI: 10.1128/mcb.22.17.6158-6169.2002
			Rule	NOT BCL2 AND (p53_K OR c_Myc)		BAX can be activated in the absence of BCL2 and in the presence of p53-K or in the presence of c-Myc.
	E2F transcripition factor 1		E2F1	RB	RB directly inhibits E2F1	DOI: 10.1128/mcb.17.10.5771
				Cdc25A	Cdc25A activates E2F1 expression	DOI: 10.1128/mcb.19.9.6379
				ATM	ATM activates E2F1	DOI: 10.4161/cc.7.3.5286
				Sirt_1	Sirt1 inhibits E2F1	DOI: 10.1038/ncb1468
				miR-34a	E2F1 is direct target of miR-34a	DOI: 10.1038/s41598-017-00913-2
				c-Myc	c-Myc activates E2F1 expression	https://doi.org/10.1038/nature03677
			Rule	(NOT RB AND ((Cdc25A AND ATM) OR NOT Sirt_1 OR NOT miR_34a)) OR c_Myc		E2F1 can be activated in the absence of RB and in the presence of Cdc25A and in the presence of ATM or in the absence of Sirt1 or in the absence of miR-34a or in the presence of c-Myc.
	Polycomb complex protein BMI-1		BMI1	miR-16	BMI1 is a direct target of miR-16	DOI: 10.1158/0008-5472.CAN-09-2552
				E2F1	E2F1 can activate BMI1 expression	https://doi.org/10.1093/nar/gkl119
				c-Myc	c-Myc activates BMI1 expression	doi: 10.1074/jbc.M112.422931
			Rule	NOT miR-16 AND (E2F1 OR c-Myc)		BMI1 can be activated in the absence of miR-16 and in the presence of E2F1 or in the presence of c-Myc.
	Caspase-3		Caspase3	BCL2	BCL2 inhibits Caspase3	DOI: 10.1074/jbc.274.30.21155
				p21	p21 inhibits Caspase3	doi: 10.1074/jbc.M001902200
				BAX	BAX enhances Caspase3 activity	doi: 10.4161/pri.20026
			Rule	NOT (BCL2 AND p21) AND BAX		Caspase3 can be activated in the absence of BCL2 and in the absence of p21 and in the presence of BAX.
	Proliferation		Proliferation	CDK2_CycE	CDK2-CycE induces Proliferation	doi: 10.1016/j.tranon.2016.08.007
			Rule	CDK2_CycE		CDK2-CycE induced tumorigenesis and progression in cancer cells.
	Stress-induced premature senescence		SIPS	p21	p21 induces SIPS	doi: 10.4161/cc.29147
				CDK2_CycE	CDK2-CycE inhibits SIPS	DOI: 10.1038/ncb2004
			Rule	p21 AND NOT CDK2_CycE		SIPS can be activated in the presence of p21 and in the absence of CDK2-CycE.
	Apoptosis		Apoptosis	Caspase3	Caspase3 induces Apoptosis	DOI: 10.1038/sj.cdd.4400476
			Rule	Caspase3		Caspase3 can activated Apoptosis in the cancer cells, in response to DNA Damage.
